# Supplementary material for: Optimization of the Extraction Protocol for Pacific Ciguatoxins from Marine Products Prior to Analysis Using the Neuroblastoma Cell-Based Assay
Source: Mar Drugs. 2025 Jan 16;23(1):42. doi: 10.3390/md23010042 (PMC11766842; doi:10.3390/md23010042)
Supplement: Supplementary file 1 [file marinedrugs-23-00042-s001.zip]

Archive with 1 entries (1 files):
- marinedrugs-3396930-supplementary.pdf
